# Supplementary material for: Impacts of COVID-19 pandemic through decomposition of life expectancy according to leading causes and place of death in Czechia
Source: Sci Rep. 2023 Nov 25;13:20731. doi: 10.1038/s41598-023-47949-1 (PMC10676350; doi:10.1038/s41598-023-47949-1)
Supplement: Supplementary file 1 — Supplementary Information. [file 41598_2023_47949_MOESM1_ESM.xlsx]

## Sheet: Aggregated data
Numbers of death - aggregated data
	Cardiovascular diseases				COVID-19				Other causes of death	Total
Place of death	At home	In medical facilities	In social care facilities	Other places of death	At home	In medical facilities	In social care facilities	Other places of death	All places of death
2017	12789	29045	5754	1758	0	0	0	0	62097	111443
2018	12818	27940	6157	1877	0	0	0	0	64128	112920
2019	12501	26765	6420	1707	0	0	0	0	64969	112362
2020	14230	27064	8240	1765	348	9461	672	58	67451	129289
2021	14539	24899	6786	1649	1294	23495	505	161	66563	139891
2022	12912	24827	6930	1579	172	5719	127	17	67936	120219
Source:
Czech Statistical Office. Individual numbers of deaths, 2017–2022. (2023a) [unpublished data provided for research purposes only]

## Sheet: SAS code for the analysis
SAS code for the X13 method of seasonal decomposition of the time series
proc x13 data=<data set> date=<date variable> ;
adjust PREDEFINED=LOM;	* adjustment for the length of the month
var <analzsed variables>;
x11;
output out = <output data set> a1 b1 d10 d10a d11 d13 e6;	* a1 b1 d10 d10a d11 d13 e6 are codes for selected tables exported to the output data set
run;
